# Supplementary material for: A Rapid and Accurate UHPLC Method for Determination of Monosaccharides in Polysaccharides of Different Sources of Radix Astragali and Its Immune Activity Analysis
Source: Molecules. 2024 May 13;29(10):2287. doi: 10.3390/molecules29102287 (PMC11124152; doi:10.3390/molecules29102287)
Supplement: Supplementary file 1 [file molecules-29-02287-s001.zip]

Archive with 1 entries (1 files):
- molecules-2981734-supplementary.pdf
